# Supplementary material for: Root system architecture of historical spring wheat cultivars is associated with alleles and transcripts of major functional genes
Source: BMC Plant Biol. 2022 Dec 16;22:590. doi: 10.1186/s12870-022-03937-7 (PMC9756485; doi:10.1186/s12870-022-03937-7)
Supplement: Supplementary file 1 — Additional file 1: Table S1. The raw data for RT-PCR experiment. [file 12870_2022_3937_MOESM1_ESM.xlsx]

## Sheet: TaMOR
Samples	Variety	Treatment	TaMOR	Actin	∆Cq	∆∆Cq	Normalized Expression Ratio
1	Zincol-2016	Control	30.23	32.035	-1.805	-0.66	0.632878
1		Stress	30.85	33.315	-2.465
12	Aas-2011	Control	31.22	32.57	-1.35	-0.625	0.64842
12		Stress	30.48	32.455	-1.975
13	Dharabi	Control	28.36	31.015	-2.655	0.225	1.16878
13		Stress	30.41	32.84	-2.43
49	Dirk	Control	31.76	31.79	-0.03	-4.08	0.0591286
49		Stress	28.515	32.625	-4.11
53	C-518	Control	30.96	32.02	-1.06	-0.93	0.524858
53		Stress	30.34	32.33	-1.99
62	T-9	Control	28.595	30.985	-2.39	0.56	1.47427
62		Stress	30.81	32.64	-1.83
14	Punjab-2011	Control	30.105	31.305	-1.2	-0.095	0.936272
14		Stress	31.065	32.36	-1.295
22	Chakwal-50	Control	31.05	32.505	-1.455	-0.865	0.549046
22		Stress	30.55	32.87	-2.32
29	Mragallah-99	Control	30.94	33.265	-2.325	1	2
29		Stress	30.57	31.895	-1.325
39	Maxipak-65	Control	29.215	32.89	-3.675	2.005	4.01389
39		Stress	30.75	32.42	-1.67
41	Pak-81	Control	31.24	32.76	-1.52	-1.78	0.291183
41		Stress	30.37	33.67	-3.3
56	GA-2002	Control	29.87	29.91	-0.04	-3.06	0.119908
56		Stress	30.735	33.835	-3.1
36	Pasban-90	Control	30.8	31.86	-1.06	-1.525	0.34748
36		Stress	30.77	33.355	-2.585
61	Rawal-87	Control	30.155	32.43	-2.275	1.085	2.12138
61		Stress	30.51	31.7	-1.19

## Sheet: Sheet2
Table S1. The raw data for RT-PCR experiment.
Samples	Variety	Tretament	DRO1	Actin	∆Cq (Target-Ref)	∆∆Cq (stress-control)	Normalized Expression Ratio
1	Zincol-2016	Control	30.355	30.28	0.075	0.21	1.15669
1		Stress	31.215	30.93	0.285
12	Aas-2011	Control	30.535	30.085	0.45	-1.64	0.320856
12		Stress	30.035	31.225	-1.19
13	Dharabi	Control	27.775	29.01	-1.235	3.45	10.9283
13		Stress	31.65	29.435	2.215
49	Dirk	Control	32.52	27.3	5.22	-2.46	0.181747
49		Stress	32.65	29.89	2.76
53	C-518	Control	30.255	31.01	-0.755	-1.91	0.266093
53		Stress	31.3	33.965	-2.665
62	T-9	Control	28.64	27.56	1.08	0.325	1.25266
62		Stress	29.685	28.28	1.405
14	Punjab-2011	Control	29.225	30.68	-1.455	0.91	1.87905
14		Stress	29.195	29.74	-0.545
22	Chakwal-50	Control	28.555	32.335	-3.78	4.88	29.446
22		Stress	31.035	29.935	1.1
29	Mragallah-99	Control	30.86	31.165	-0.305	0.465	1.38032
29		Stress	29.875	29.715	0.16
39	Maxipak-65	Control	31.57	31.04	0.53	0.865	1.82134
39		Stress	30.725	29.33	1.395
41	Pak-81	Control	29.515	31.04	-1.525	2.965	7.80825
41		Stress	30.71	29.27	1.44
56	GA-2002	Control	29.095	28.405	0.69	1.075	2.10672
56		Stress	31.555	29.79	1.765
36	Pasban-90	Control	29.735	29.805	-0.07	0.99	1.98618
36		Stress	31.045	30.125	0.92
61	Rawal-87	Control	31.845	30.4	1.445	-1.195	0.436786
61		Stress	29.725	29.475	0.25
